# Supplementary material for: Upper Arm to Upper Leg Length Ratio and Dyslipidemia: A Novel Application of a Fixed Skeletal Proportion Metric in a Nationally Representative U.S. Sample
Source: Int J Environ Res Public Health. 2026 May 16;23(5):662. doi: 10.3390/ijerph23050662 (PMC13207109; doi:10.3390/ijerph23050662)
Supplement: Supplementary file 1 [file ijerph-23-00662-s001.zip]

Archive with 1 entries (1 files):
- ijerph-4250642-supplementary.pdf
